# Supplementary material for: Social inequalities in all-cause mortality among adults with multimorbidity: a 10-year prospective study of 0.5 million Chinese adults
Source: Int Health. 2022 Aug 3;15(2):123–33. doi: 10.1093/inthealth/ihac052 (PMC9977254; doi:10.1093/inthealth/ihac052)
Supplement: ihac052_Supplemental_Files [file ihac052_supplemental_files.zip]

Archive with 3 entries (3 files):
- Supplement figure.docx
- Supplement information.docx
- Supplement table.docx
